# Supplementary material for: Evolutionary dynamics in gut-colonizing Candida glabrata during caspofungin therapy: Emergence of clinically important mutations in sphingolipid biosynthesis
Source: PLoS Pathog. 2024 Sep 9;20(9):e1012521. doi: 10.1371/journal.ppat.1012521 (PMC11412501; doi:10.1371/journal.ppat.1012521)
Supplement: S1 Table — (XLSX) [file ppat.1012521.s003.xlsx]

## Sheet: Sheet1
C. glabrata gene	S. cereviciae ortholog/best hit	GI-113	GI-332	GI-240	GI-53	GI-56	GI-299	GI-YR01	GI-63	GI-52	GI-297	GI-250
CAGL0J09702g	ACK1									['p.Pro680fs']
CAGL0L06578g	AMA1		['p.Val498Phe']
CAGL0K09878g	APP1			['p.Ser13del']			['p.Ser13Gly']
CAGL0C02343g	ARB1							['p.Leu65fs']
CAGL0H00506g	ATP2							['p.Ser33Cys']
CAGL0D02926g	BRE2							['p.Trp480fs']
CAGL0K07700g	BUD27	['p.Val629Phe']
CAGL0M05181g	CUS1			['p.Pro370_Val371insGluGlu']
CAGL0G10175g	DAN1					['p.Ser180Thr']
CAGL0H08844g	DDR48		['p.Asn466Lys']
CAGL0F01793g	ERG3								['p.Ala230Val']
CAGL0L08184g	FEN1/ELO2			['p.Trp145*']		['p.Tyr81Ser']			['p.Gln125*']		['p.Tyr81His']	['p.Cys192Arg']
CAGL0K04037g	FKS2				['p.Arg1378Cys']			['p.Ser663Pro']		['p.Asp666Gly']	['p.Leu664Val']
CAGL0A01366g	FLO1					['p.Val729Ile']						['p.Lys623Glu', 'p.Lys623Asn']
CAGL0E06666g	FLO1									['p.Ile677Asn']
CAGL0K00170g	FLO10		['p.Asn505Ser']		['p.Asn469Ser']
CAGL0C05643g	FLO9		['p.Pro133Arg', 'p.Lys134Thr', 'p.Met138Ile', 'p.Thr334Ile', 'p.Val335Leu', 'p.Ser398dup']
CAGL0H07557g	FZF1						['p.Ser236Gly']
CAGL0J07282g	GPB1					['p.Ter958fs']
CAGL0L09911g	HPF1					['p.Val460Ile']
CAGL0I01672g	HUL4										['p.Lys169Thr']
CAGL0A02233g	HXT4/6/7							['p.Val114Ile', 'p.Val113Ile']			['p.Thr89Ser']
CAGL0F07997g	KEL2							['p.Lys25_Ser26insAsnLysGluLys']
CAGL0G06688g	MET4										['p.Ser434Phe']
CAGL0G00858g	MID2											['p.Ser153dup']
CAGL0B02981g	MNT3			['p.Ile328fs']
CAGL0C03960g	MNT3	['p.Ser594Pro']			['p.Val369Ile', 'p.Asp368Glu', 'p.Thr367Asn', 'p.Thr365Ile']		['p.Cys141Ser']
CAGL0I02332g	MTG2											['p.Ser543fs']
CAGL0H02783g	NET1				['p.Gly993Ser']
CAGL0K12078g	NRG1	['p.Ser358Cys']
CAGL0J04114g	ODC2							['p.Ser225fs']
CAGL0K01573g	PRP9				['p.Glu131_Asp132dup']
CAGL0I02926g	PUF6										['p.Ala80Asp', 'p.Ala79Ser']
CAGL0I10147g	PWP1						['p.Val3711Glu']
CAGL0I10362g	PWP4							['p.Val401Ile']	['p.Pro1610Leu', 'p.Ala1613Pro', 'p.Ala1613Val']	['p.Ile484Val']
CAGL0C01859g	RER1		['p.Lys200Arg', 'p.Val182Phe', 'p.Asn177Asp', 'p.Gln175Leu', 'p.Tyr165Phe', 'p.Asp154Gly', 'p.Tyr110Phe', 'p.Asp88Ala']			['p.Ser249Gly', 'p.Arg248Gln', 'p.Phe246Ile', 'p.Val242Met', 'p.Val232Phe']
CAGL0F01155g	SMC5	['p.Asp862Tyr']
CAGL0M06325g	SMP1							['p.Asn602del']
CAGL0M10153g	STE20	['p.Ser61Leu']
CAGL0A04257g	TOD6				['p.Asp81Asn']
CAGL0M05599g	TOS1	['p.Phe198del']
CAGL0F03355r	tQ(CUG)1	['p.Arg14Pro']
CAGL0G07293g	USA1										['p.Gln937_Val938insValArgGluGluGluTer']
CAGL0K10076g	VPS41										['p.Lys158Glu']
CAGL0G04543g	VPS60			['p.Glu183*']
CAGL0G00968g	VRP1							['p.Pro162_Pro163insProSerAlaProProPro']
CAGL0I08591g	YER158C									['p.Gly173Glu']
CAGL0J08613g	YVC1										['p.Thr15Ser']
CAGL0A00105g				['p.Asn238Ile']
CAGL0A00154g							['p.Arg73Gly']
CAGL0A02299g			['p.Asp143His', 'p.Asp143Glu', 'p.Ile144Arg']
CAGL0B00105g												['p.Thr135Ile']
CAGL0C00968g											['p.Ala915Ser']	['p.Ser909Thr', 'p.Ala911Ser']
CAGL0C01056g										['p.Tyr636Asp']
CAGL0C01067g										['p.Tyr636Asp']
CAGL0D00110g										['p.Val281Gly', 'p.Lys280Met', 'p.Lys280*', 'p.Phe279Tyr', 'p.Ile278Arg', 'p.Ile278Val', 'p.Gly277Val']
CAGL0D00116g										['p.Val281Gly', 'p.Lys280Met', 'p.Lys280*', 'p.Phe279Tyr', 'p.Ile278Arg', 'p.Ile278Val', 'p.Gly277Val']
CAGL0E00231g								['p.Val1527Glu']
CAGL0G00110g								['p.Val437Glu']
CAGL0G00121g								['p.Val437Glu']
CAGL0G06446g								['p.His80fs']
CAGL0G10219g										['p.Ser701Tyr']
CAGL0H00110g
CAGL0H00121g			['p.Ser664Phe', 'p.Ser664Ala', 'p.Val663Gly']							['p.Ile589fs']
CAGL0H10626g					['p.Ser1126Thr']							['p.Asn1182Lys', 'p.Ser1183Pro']
CAGL0I00110g		['p.Gln399fs']
CAGL0I00143g		['p.Gln399fs']
CAGL0J01727g									['p.Ser766Pro', 'p.Asn765Lys', 'p.Phe764Val', 'p.Val759Ala']			['p.Lys793Asn']
CAGL0J01800g				['p.Pro423Ala']
CAGL0J02024g												['p.Leu324His']
CAGL0J05159g				['p.Asn1399Asp']
CAGL0J12034g							['p.Pro143Gln']					['p.Asp118Gly', 'p.Asn350His']
CAGL0K00110g												['p.Thr578Ala']
CAGL0K07502g			['p.Phe60Ser']								['p.Ser64Phe']
CAGL0L00157g								['p.Gln1670Pro', 'p.Ala1669Thr', 'p.Ala1667Gly']			['p.Lys321Asn', 'p.Ser119*']
CAGL0L00227g												['p.Ser2958Thr']
CAGL0L10092g		['p.Ala599Glu']							['p.Ile593Met']
CAGL0M02629g								['p.Phe7del']
CAGL0M04851g		['p.Asn6Lys']
