# Supplementary material for: Evolutionary dynamics in gut-colonizing Candida glabrata during caspofungin therapy: Emergence of clinically important mutations in sphingolipid biosynthesis
Source: PLoS Pathog. 2024 Sep 9;20(9):e1012521. doi: 10.1371/journal.ppat.1012521 (PMC11412501; doi:10.1371/journal.ppat.1012521)
Supplement: S2 Table — These results were used to make the heatmap in Fig 4A. The levels were normalized to inorganic phosphate measured in the same samples (arbitrary units). (XLSX) [file ppat.1012521.s004.xlsx]

## Sheet: Sheet1
STRAIN	FEN1 FKS2 genotype	CSF	C14-Cer	C16-Cer	C18-Cer	C18:1-Cer	C20-Cer	C20:1-Cer	C22-Cer	C22:1-Cer	C24-Cer	C24:1-Cer	C26-Cer	C26:1-Cer	DHC16-Cer	DHSph	DhSph-1P	Phyto-Sph	Phyto-Sph-1P	PhytoC14-Cer	PhytoC16-Cer	PhytoC18-Cer	PhytoC18:1-Cer	PhytoC20-Cer	PhytoC20:1-Cer	PhytoC22-Cer	PhytoC22:1-Cer	PhytoC24-Cer	PhytoC24:1-Cer	PhytoC26-Cer	PhytoC26:1-Cer	PhytoC28-Cer	PhytoC28:1-Cer	Sph	Sph-1P
DPL1021	WT	-	93.9435	98.8577	109.783	121.575	124.402	117.697	122.058	123.235	124.04	131.843	146.848	142.004	112.14	115.869	80.5252	122.989	99.2863	131.726	99.843	105.481	141.296	114.194	158.576	108.857	200	116.464	136.673	97.7974	111.664	80.1471	23.7608	112.903	87.6033
DPL1021	WT	-	106.057	101.142	90.2174	78.4252	75.5981	82.3028	77.9418	76.7649	75.9605	68.1573	53.1523	57.9957	87.8603	84.131	119.475	77.0115	100.714	68.2743	100.157	94.5191	58.7039	85.8058	41.4239	91.1429	0	83.5355	63.3267	102.203	88.3359	119.853	176.239	87.0968	112.397
DPL1021	WT	+	53.0283	30.3219	42.6087	44.4094	69.3248	45.2026	93.3387	62.9198	183.315	100.54	389.913	39.6588	46.4629	13.8539	5.64551	203.448	5.12292	33.7604	32.6531	12.6784	457.433	47.3853	239.482	28.4857	0	16.6724	208.417	54.6256	117.574	58.5294	0	47.3945	0
DPL1021	WT	+	43.2032	29.2835	69.7826	66.1417	107.39	64.5345	106.103	90.61	142.7	82.3439	1742	77.6119	49.4323	14.4081	1.99562	279.885	5.48771	18.9902	25.9027	14.6846	592.122	59.0181	228.695	21.6571	0	9.28943	199.198	41.4097	60.6532	63.8235	0	73.3251	66.1983
YHS26	fen1∆HYG	-	28.8022	24.5067	14.2391	35.9055	26.6879	69.5096	43.3187	83.2077	19.3194	19.2753	616.877	45.4158	68.2969	71.5365	73.9606	432.184	236.32	156.745	157.928	279.214	930.114	44.5037	362.46	31.4286	0	20	24.1283	25.1982	20.3421	8.30882	78.6782	56.2035	92.562
YHS26	fen1∆HYG	-	42.7995	24.5067	4.54348	17.5433	22.9665	40.6539	54.8065	68.403	45.4446	106.245	190.107	59.0618	34.2358	78.0856	42.0569	574.713	166.534	188.395	122.135	170.838	932.656	46.1046	332.255	34.5714	0	65.5113	43.2866	31.3656	51.944	15.4412	19.6696	54.9628	0
YHS26	fen1∆HYG	+	29.8789	43.8214	19.8696	25.4803	68.8995	88.2729	202.633	205.62	97.0362	266.769	566.44	192.324	128.035	63.4761	7.08972	3477.01	82.6328	189.902	401.884	260.6	7903.43	120.598	1902.91	33.1429	0	30.4333	42.0842	13.9207	54.7434	7.25735	0	299.007	0
YHS26	fen1∆HYG	+	40.3769	35.9294	17.3913	17.9213	56.353	63.113	158.755	172.721	92.6454	160.37	682.832	39.0192	77.9039	40	1.21663	1275.86	19.6669	126.903	300.471	219.235	6632.78	64.461	1930.96	32.5714	0	70.7106	167.134	44.9339	119.44	33.0147	23.6035	236.973	99.1736
GI-299	fen1-Ala259fs	-	12.5303	11.5265	4.21739	9.76378	8.88889	16.489	8.21699	19.8766	181.559	10.717	12395.7	232.409	31.2664	25.995	35.8862	1206.9	721.649	11.9367	39.2465	51.2927	102.414	249.733	150.809	1.26571	0	2.5234	42.8858	1.59031	1.14152	2.94853	0	58.6849	0
GI-299	fen1-Ala259fs	-	32.8398	20.3531	12.3696	23.0866	16.3743	51.5991	21.2206	56.6141	9.02305	31.303	50.0485	19.8294	21.8341	70.0252	53.3917	1919.54	588.422	102.788	116.17	40.1241	973.316	67.9829	194.175	3.42857	0	1.36568	24.6092	0.254626	4.85226	1.04412	0	79.9007	0
GI-299	fen1-Ala259fs	+	6.67564	0.976116	3.52174	2.36535	1.93514	3.45416	3.32669	3.52296	3.73216	4.99614	13.4821	2.85714	1.67162	12.7456	0.171116	1252.87	17.1293	9.87189	15.9184	4.88108	950.445	0.527215	284.79	0.0388571	0	0.880416	1.32265	0.184581	0.0538103	0.373529	18.8828	118.983	52.3967
GI-299	fen1-Ala259fs	+	43.607	28.0374	14.587	18.4567	50.824	63.5394	150.778	165.867	88.0351	205.089	384.093	136.247	83.1441	35.2645	2.03939	1511.49	17.1293	119.518	247.096	223.371	5311.31	66.9157	2105.72	29.7143	0	76.9497	143.487	33.348	98.2893	46.3971	125.728	260.546	306.612
GI-113	WT	-	84.3876	31.9834	18.087	39.685	56.8846	88.9837	86.1588	145.305	70.6915	174.248	3123.18	75.693	78.2533	96.2217	83.151	620.69	282.316	211.002	172.998	262.668	963.151	68.4098	502.697	67.4286	0	85.9619	43.6874	80.1762	27.5894	39.7059	47.9937	71.0918	200
GI-113	WT	-	107.537	9.55348	27.3913	56.063	45.2951	109.026	60.71	128.718	18.595	36.3917	354.995	51.3859	47.6856	63.4761	52.0788	1109.2	518.636	108.214	156.358	119.959	587.039	35.0053	254.585	6.45714	0	4.15945	9.25852	2.01322	7.27838	1.41912	0	59.1811	72.314
GI-113	WT	+	30.148	28.8681	10.5	13.4803	35.7257	34.8259	95.732	91.4325	61.0318	104.857	228.904	59.9147	33.3624	26.1965	1.75492	560.92	10.4996	59.3821	115.228	92.2441	2668.36	36.6062	960.086	18.6286	0	41.5945	61.7234	31.0132	61.8974	29.1912	58.3792	133.995	0
GI-113	WT	+	23.9569	18.0893	8.26087	10.7087	31.5789	29.8507	58.6358	84.0302	19.2097	37.6253	1807.95	38.5928	35.1092	22.0151	0.538293	591.954	7.42268	50.942	111.46	77.7663	2208.39	10.6617	1003.24	22.2286	0	11.8544	50.1002	22.1586	28.4292	37.5735	112.195	117.742	44.9587
The table shows amounts of the indicated lipids analyzed as part of the ceramide-sphingolipid panel normalized to inorganic phosphate measured in the same samples (arbitrary units)
