# Supplementary material for: Evolutionary dynamics in gut-colonizing Candida glabrata during caspofungin therapy: Emergence of clinically important mutations in sphingolipid biosynthesis
Source: PLoS Pathog. 2024 Sep 9;20(9):e1012521. doi: 10.1371/journal.ppat.1012521 (PMC11412501; doi:10.1371/journal.ppat.1012521)
Supplement: S3 Table — (XLSX) [file ppat.1012521.s005.xlsx]

## Sheet: Sheet1
FKS1, FKS2, and FEN1 coding SNPs found in the genomes of clinical C. glabrata isolates sequenced and made publicly available by the CDC
https://www.ncbi.nlm.nih.gov/biosample?Db=biosample&DbFrom=bioproject&Cmd=Link&LinkName=bioproject_biosample&LinkReadableName=BioSample&ordinalpos=1&IdsFromResult=524686
The MIC information was provided by the CDC.
	CAS	ST	Cas.	Mic.	Ani.	FKS1	FKS2	FEN1
SRR8697288	CAS12-4098	2	0.06	0.016	0.03	['p.Ala1749Val']	['p.Pro64Leu']
SRR8697291	CAS10-1985	2	0.06	0.008	0.06
SRR8697334	CAS08-0343	2	0.06	0.015	0.06
SRR8697351	CAS14-5982	2	0.03	0.008	0.03
SRR8697324	CAS13-5239	3	0.25	1	0.5	['p.Gly14Ser']	['p.Thr926Pro']
SRR8697315	CAS16-7452	3	0.25	0.12	0.25	['p.Gly14Ser', 'p.Ala271Thr']	['p.Gly395Val', 'p.Pro667Thr', 'p.Thr926Pro']
SRR8697361	CAS12-4242	3	0.125	0.016	0.03	['p.Gly14Ser']	['p.Thr926Pro']
SRR8697285	CAS08-0241	3	0.125	0.03	0.06	['p.Gly14Ser']	['p.Thr926Pro']
SRR8697289	CAS10-2487	3	0.125	0.06	0.03	['p.Gly14Ser']	['p.Thr926Pro']
SRR8697270	CAS10-1929	3	0.06	0.015	0.06	['p.Gly14Ser']	['p.Thr926Pro']
SRR8697342	CAS11-2972	3	0.06	0.015	0.06	['p.Gly14Ser']	['p.Thr926Pro']
SRR8697341	CAS11-2934	3	0.06	0.015	0.03	['p.Gly14Ser']	['p.Thr926Pro']
SRR8697366	CAS08-0557	3	0.03	0.015	0.03	['p.Gly14Ser']	['p.Thr926Pro']
SRR8697330	CAS15-6673	3	0.03	0.008	0.03	['p.Gly14Ser']	['p.Thr926Pro']
SRR8697273	CAS13-4778	6	0.5	0.125	0.5		['p.Glu78Asp', 'p.Ser663Pro', 'p.Thr926Pro']
SRR8697280	CAS10-2733	6	0.125	0.03	0.03		['p.Glu78Asp', 'p.Thr926Pro']
SRR8697267	CAS10-1964	6	0.06	0.015	0.03		['p.Glu78Asp', 'p.Thr926Pro']
SRR8697347	CAS08-0423	6	0.03	0.008	0.03		['p.Glu78Asp', 'p.Thr926Pro']
SRR8697356	CAS14-5770	6	0.03	0.008	0.03		['p.Glu78Asp', 'p.Thr926Pro']
SRR8697303	CAS12-4440	7	0.25	0.008	0.016			['p.Met155Thr']
SRR8697354	CAS09-1809	7	0.06	0.015	0.06			['p.Met155Thr']
SRR8697304	CAS15-6327	7	0.06	0.008	0.06			['p.Met155Thr']
SRR8697376	CAS08-0123	7	0.06	0.015	0.03			['p.Met155Thr']
SRR8697367	CAS09-1195	8	0.06	0.03	0.125
SRR8697287	CAS12-3950	8	0.03	0.03	0.03
SRR8697353	CAS12-3951	8	0.03	0.03	0.03
SRR8697364	CAS08-0209	10	8	4	2		['p.Ser663Pro']
SRR8697343	CAS08-0616	10	0.125	0.03	0.06
SRR8697281	CAS10-2501	10	0.06	0.015	0.015
SRR8697331	CAS11-3264	10	0.06	0.015	0.06
SRR8697365	CAS10-2308	10	0.06	0.03	0.03
SRR8697326	CAS14-6054	10	0.03	0.008	0.06
SRR8697279	CAS08-0603	10	0.03	0.03	0.03
SRR8697286	CAS10-2615	10	0.03	0.03	0.03
SRR8697319	CAS14-5589	10	0.03	0.008	0.016
SRR8697371	CAS09-1622	15	0.06	0.03	0.06	['p.Val685Ile']
SRR8697378	CAS13-4862	15	0.06	0.03	0.06	['p.Ile634Val']
SRR8697300	CAS12-3737	15	0.03	0.015	0.015
SRR8697269	CAS11-3129	16	>16	2	4	['p.Ser629Pro']	['p.Thr148fs', 'p.Thr148fs']	['p.Val62Ile']
SRR8697375	CAS11-3482	16	16	4	2	['p.Arg631Gly']	['p.Ser663Pro']	['p.Val62Ile']
SRR8697313	CAS15-6677	16	8	1	2	['p.Ser629Pro']	['p.Tyr716*']	['p.Val62Ile']
SRR8697302	CAS09-0901	16	2	0.5	2		['p.Ser663Pro']	['p.Val62Ile']
SRR8697340	CAS11-2978	16	0.5	0.125	0.5	['p.Ser629Pro']		['p.Val62Ile']
SRR8697272	CAS10-2717	16	0.25	0.03	0.03			['p.Val62Ile']
SRR8697264	CAS12-4176	16	0.125	0.016	0.06		['p.Ile1598Val']	['p.Val62Ile']
SRR8697283	CAS11-3344	16	0.125	0.03	0.06	['p.Leu523Phe']		['p.Val62Ile']
SRR8697312	CAS08-0178	16	0.125	0.015	0.06			['p.Val62Ile']
SRR8697265	CAS12-4022	16	0.125	0.016	0.03			['p.Val62Ile']
SRR8697314	CAS08-0535	16	0.125	0.015	0.06			['p.Val62Ile']
SRR8697368	CAS11-2931	16	0.06	0.03	0.06			['p.Val62Ile']
SRR8697297	CAS16-6890	16	0.06	0.008	0.03			['p.Val62Ile']
SRR8697346	CAS09-1798	16	0.06	0.015	0.06			['p.Val62Ile']
SRR8697383	CAS08-0222	16	0.06	0.015	0.06			['p.Val62Ile']
SRR8697320	CAS11-3345	16	0.06	0.015	0.03			['p.Val62Ile']
SRR8697333	CAS08-0482	16	0.06	0.008	0.125			['p.Val62Ile']
SRR8697362	CAS12-3998	16	0.06	0.016	0.03			['p.Val62Ile']
SRR8697374	CAS11-2870	16	0.03	0.015	0.015			['p.Val62Ile']
SRR8697266	CAS16-7403	16	0.03	0.008	0.03	['p.Ala1633Thr']		['p.Val62Ile']
SRR8697301	CAS15-6272	16	0.03	0.008	0.06			['p.Val62Ile']
SRR8697306	CAS15-6616	16	0.03	0.008	0.03			['p.Val62Ile']
SRR8697318	CAS14-5951	16	0.03	0.008	0.03			['p.Val62Ile']
SRR8697277	CAS13-5037	16	0.03	0.008	0.03			['p.Val62Ile']
SRR8697329	CAS14-5851	16	0.03	0.008	0.03			['p.Val62Ile']
SRR8697336	CAS15-6569	16	0.03	0.008	0.03			['p.Val62Ile']
SRR8697295	CAS12-3698	17	0.06	0.015	0.03
SRR8697274	CAS16-7596	17	0.016	0.008	0.03
SRR8697309	CAS09-0872	18	0.125	0.015	0.06
SRR8697369	CAS11-3481	18	0.06	0.03	0.06	['p.Val1732Phe']
SRR8697294	CAS10-2554	18	0.06	0.015	0.03
SRR8697322	CAS13-4777	18	0.06	0.016	0.06
SRR8697323	CAS13-4813	18	0.06	0.008	0.06
SRR8697310	CAS13-4714	18	0.06	0.016	0.06
SRR8697328	CAS09-1091	18	0.03	0.03	0.06
SRR8697382	CAS10-2478	18	0.03	0.015	0.03
SRR8697370	CAS14-5989	18	0.03	0.008	0.06	['p.Ser595Thr']		['p.Gly52Ala']
SRR8697332	CAS16-6915	18	0.03	0.008	0.03
SRR8697325	CAS13-4493	18	0.03	0	0.03
SRR8697311	CAS14-5641	18	0.03	0.016	0.03
SRR8697363	CAS10-2592	18	0.03	0.03	0.03
SRR8697355	CAS14-5908	18	0.03	0.016	0.03
SRR8697292	CAS16-7397	18	0.016	0.008	0.008
SRR8697299	CAS16-7155	19	8	4	4		['p.Ser663Pro', 'p.Met1331Ile', 'p.Val1695Leu']
SRR8697381	CAS14-5468	19	4	0.5	2	['p.Phe625Ser']
SRR8697349	CAS10-2732	19	0.25	0.015	0.125
SRR8697317	CAS12-4380	19	0.125	0.03	0.06
SRR8697271	CAS10-2124	19	0.06	0.03	0.06
SRR8697284	CAS12-3949	19	0.06	0.015	0.03
SRR8697308	CAS09-0751	19	0.06	0.015	0.06
SRR8697275	CAS12-4212	19	0.06	0.5	0.03
SRR8697268	CAS16-7378	19	0.06	0.03	0.03
SRR8697360	CAS13-4791	19	0.06	0.016	0.06
SRR8697377	CAS10-2533	19	0.06	0.015	0.03		['p.Phe659del']
SRR8697372	CAS09-0997	19	0.06	0.015	0.06
SRR8697305	CAS12-4008	19	0.03	0.016	0.03
SRR8697345	CAS13-5109	19	0.03	0.016	0.03
SRR8697380	CAS08-0558	19	0.03	0.03	0.06
SRR8697316	CAS16-7231	19	0.03	0.008	0.03
SRR8697276	CAS11-2853	19	0.03	0.015	0.03
SRR8697290	CAS10-2611	19	0.03	0.015	0.06		['p.Thr1712Lys']
SRR8697379	CAS08-0456	19	0.03	0.015	0.03
SRR8697293	CAS15-6696	26	0.03	0.008	0.03
SRR8697307	CAS13-5134	26	0.03	0.008	0.03
SRR8697337	CAS16-7442	26	0.03	0.008	0.03
SRR8697298	CAS11-3248	45	0.06	0.03	0.03			['p.Val62Ile']
SRR8697296	CAS10-2048	46	0.06	0.03	0.06			['p.Met155Thr']
SRR8697510	CAS15-6228	52	0.03	0.008	0.06
SRR8697352	CAS10-2289	56	2	0.25	2		['p.Ser663Phe']	['p.Met155Thr']
SRR8697470	CAS16-7332	56	0.03	0.016	0.06			['p.Met155Thr']
SRR8697477	CAS12-3708	57	0.06	0.015	0.06
SRR8697422	CAS14-5984	57	0.03	0.008	0.03
SRR8697373	CAS13-4776	60	0.03	<0.008	0.016			['p.Val62Ile']
SRR8697335	CAS13-4648	76	0.03	0.016	0.03		['p.Arg1115Lys']
SRR8697327	CAS09-1021	83	0.06	0.015	0.06		['p.Phe384Tyr']
SRR8697282	CAS08-0271	95	0.06	0.03	0.125
SRR8697468	CAS14-5591	95	0.03	0.016	0.03
SRR8697460	CAS15-6297	133	0.03	0.016	0.016
SRR8697481	CAS12-3900	166	0.06	0.015	0.06
SRR8697278	CAS17-7768	179	0.06	0.016	0.06
SRR8697321	CAS10-2720	181	0.06	0.015	0.06
SRR8697344	CAS11-3232	182	0.06	0.016	0.06
SRR8697476	CAS11-3395	183	0.06	0.03	0.03
SRR8697391	CAS08-0631	205	0.06	0.015	0.06
SRR8697502	CAS10-2517	205	0.06	0.015	0.015
