# Supplementary material for: Evolutionary dynamics in gut-colonizing Candida glabrata during caspofungin therapy: Emergence of clinically important mutations in sphingolipid biosynthesis
Source: PLoS Pathog. 2024 Sep 9;20(9):e1012521. doi: 10.1371/journal.ppat.1012521 (PMC11412501; doi:10.1371/journal.ppat.1012521)
Supplement: S4 Table — (XLSX) [file ppat.1012521.s006.xlsx]

## Sheet: Sheet1
FKS1, FKS2, and FEN1 coding SNPs found in the clinical C. glabrata genomes from Biswas et al., 2018 (1)
#Isolate_ID	ST	FKS1	FKS2	FEN1
WM_04.194	3
WM_18.30	3
WM_18.34	3
WM_18.35	3
WM_18.44	3
WM_18.55	3
WM_18.59	3
WM_18.60	3
WM_18.38	6
WM_03.308	7
WM_03.698	7
WM_04.242	7
WM_04.387	7
WM_18.33	7
WM_18.63	8	Fks1-S629P	Fks2-E784G
WM_18.64	8	Fks1-S629P	Fks2-E784G
ATCC_90030	10
WM_18.26	10		Fks2-S663P	Fen1-G143V
WM_18.29	10
WM_18.24	16	Fks1-S629P
WM_18.52	16
WM_18.57	16
WM_05.113	18
WM_18.37	22
WM_18.56	22
WM_03.449	26
WM_18.27	26
WM_18.49	26
WM_18.54	26
WM_18.67	26
WM_18.36	36
WM_18.31	45
WM_18.40	46
WM_18.47	46
WM_18.51	46
WM_05.111	55
WM_18.62	55
WM_18.50	59
WM_03.419	83
WM_03.450	83
WM_03.707	83
WM_18.39	83
WM_18.43	83
WM_18.48	83
WM_18.65	83
WM_04.113	123
WM_18.41	123
WM_18.42	123
WM_18.53	123
WM_18.66	124
WM_05.155	126
WM_18.45	127
References
1. Biswas C, Marcelino VR, Van Hal S, Halliday C, Martinez E, Wang Q, et al. Whole Genome Sequencing of Australian. Front Microbiol. 2018;9:2946.
