# Supplementary material for: Evolutionary dynamics in gut-colonizing Candida glabrata during caspofungin therapy: Emergence of clinically important mutations in sphingolipid biosynthesis
Source: PLoS Pathog. 2024 Sep 9;20(9):e1012521. doi: 10.1371/journal.ppat.1012521 (PMC11412501; doi:10.1371/journal.ppat.1012521)
Supplement: S5 Table — (XLSX) [file ppat.1012521.s007.xlsx]

## Sheet: Sheet1
Primer name	Primer purpose	Primer sequence (5’-3’)	Reference
YHP36-FW	fen1-HYG knock-out	taattgtacgctacgcaaccagcatatcctttgctgtaatttcactgatcaataagaactgataatcacttataagtactTCGAGAAAGAAATTACCGTC	This study
YHP37-RV	fen1-HYG knock-out	attgtaaaaatttactctgatcttagatgcaaactccgagtataagagaaaaagaggttatcacttgacctcaacgagctCAGCCCCTTTACCTCTATATC
YHP30-FW	fen1Δ-HYG knock-out confirmation	ATGACACATCATATACCGGCGACGT
YHP31-RV	fen1Δ-HYG knock-out confirmation	TGCCTTACTATGACCATAGCACGAA
ESP84-RV	HYG knock-out confirmation	ACAGACGTCGCGGTGAGTTC
ESP89-FW	HYG knock-out confirmation	CGATAGTGGAAACCGACGCC
YHP59-FW_fen1 BamHI	fen1 cloning in pMJ22	CAAAGAGCAACAATAATAGctcgagTAAACGTCATGTTG
YHP60-RV_fen1 XhoI	fen1 cloning in pMJ22	TCACTCTTGGAAGTCTGTTCGggatccTGCTATGGT
YHP63-FW	Insertion of a point mutation (G143V) by PCR Quick Change in pMJ22-fen1 plasmid	ATTCTATGCCATCTGTAACGAAGTTGCCTGGACACAACCCATGGT
YHP64-RV	Insertion of a point mutation (G143V) by PCR Quick Change in pMJ22-fen1 plasmid	ACCATGGGTTGTGTCCAGGCAACTTCGTTACAGATGGCATAGAAT
YHP 109-FW	Insertion of a point mutation (G52A) by PCR Quick Change in pMJ22-fen1 plasmid	ATTTTGTAACCCTAGCAACTAATGCCAAATTTATTCCAAGCGAATTC
YHP 110- RV	Insertion of a point mutation (G52A) by PCR Quick Change in pMJ22-fen1 plasmid	GAATTCGCTTGGAATAAATTTGGCATTAGTTGCTAGGGTTACAAAAT
ESP399-FW	ypc1-NAT knock-out	aaaaaaggatatatattggcaaggttctcgatccaatagcatacattgtatatagatatacccttaaaggtaaataagtaaaGCTTGCCTCGTCCCCGCCGGG
ESP400-FW	ypc1-NAT knock-out	gggggaggcattctaatcacaagaggttggttgtctatatctcgttcgctggtatcgatagtgtaccaagggcaatcggctCTGGATGGCGGCGTTAGTATCG
ESP401-FW	ypc1-NAT knock-out confirmation	CATAAGCTGTACCTGCACCTGC
ESP402-RV	ypc1-NAT knock-out confirmation	CGGACAGTTATGATATGGGAGGC
ESP9-RV	NAT knock-out confirmation	CAAGGAGGGTATTCTGGGCC
ESP10-FW	NAT knock-out confirmation	AGATGCGAAGTTAAGTGCGC
Primer fen1-F2 (limiting)	Molecular beacon	GATCTACCATCACGGTTTATTCTATGCC
Primer fen1-R1 (excess)	Molecular beacon	CCAAGAAGAGGGTGTCAATAAACTC
Fen1-1/6-FW	fen1 Amplicon sequencing	ATTCAATATCTCAGCGCGGTGC
Fen1-1/6-RV	fen1 Amplicon sequencing	GTTGAAAAAGGGCTTCTCCACAG
Fen1-2/6-FW	fen1 Amplicon sequencing	TGACTACCATTATTCCACTACTAAAGCA
Fen1-2/6-RV	fen1 Amplicon sequencing	TCAACTTGAACGGTTTGGAGTAACT
Fen1-3/6-FW	fen1 Amplicon sequencing	ACAACCAGTACTTATCGCTATTGCT
Fen1-3/6-RV	fen1 Amplicon sequencing	GTGTTTTAGAACCAAGAAGAGGGTG
Fen1-4/6-FW	fen1 Amplicon sequencing	CTGGACACAACCCATGGTTACTT
Fen1-4/6-RV	fen1 Amplicon sequencing	GGATGATCTGGAATCTAGTGACCC
Fen1-5/6-FW	fen1 Amplicon sequencing	TCTGGGTGTTCACGTTGTTATGT
Fen1-5/6-RV	fen1 Amplicon sequencing	TGCTTGCCTTGGAACCCTTAC
Fen1-6/6-FW	fen1 Amplicon sequencing	GGTTCTACAACCGCTACTTTTGC
Fen1-6/6-RV	fen1 Amplicon sequencing	ACTCTGATCTTAGATGCAAACTCCG
FKS1-Hot-Spot1-FW	fks1 Amplicon sequencing	CACTGCCTCCTTTGCACCTTTG
FKS1-Hot-Spot1-RV	fks1 Amplicon sequencing	CAGAATAAAATCGGTAGCAATC
FKS1-Hot-Spot2-FW	fks1 Amplicon sequencing	GTTAATTTACACGCTCTTGC
FKS1-Hot-Spot2-RV	fks1 Amplicon sequencing	GATTTGACCAGCAAACACTTCA
FKS2-Hot-Spot1-FW	fks2 Amplicon sequencing	CATTACAAGGTTTGGATAGATGG
FKS2-Hot-Spot1-RV	fks2 Amplicon sequencing	TCATGAAACCTAAAACAATCTTC
FKS2-Hot-Spot2-FW	fks2 Amplicon sequencing	GCATGCGCTTGCCCACGAATC
FKS2-Hot-Spot2-RV	fks2 Amplicon sequencing	CGAGCACCACCCACAGTCATGTC
FKS-FW1	Sequence Typing	GTCAAATGCCACAACAACAACCT	(1)
FKS-RV1	Sequence Typing	AGCACTTCAGCAGCGTCTTCAG
LEU2-FW1	Sequence Typing	TTTCTTGTATCCTCCCATTGTTCA
LEU2-RV1	Sequence Typing	ATAGGTAAAGGTGGGTTGTGTTGC
NMT1-FW1	Sequence Typing	GCCGGTGTGGTGTTGCCTGCTC
NMT1-RV1	Sequence Typing	CGTTACTGCGGTGCTCGGTGTCG
TRP1-FW1	Sequence Typing	AATTGTTCCAGCGTTTTTGT
TRP1-RV1	Sequence Typing	GACCAGTCCAGCTCTTTCAC
UGP1-FW1	Sequence Typing	TTTCAACACCGACAAGGACACAGA
UGP1-RV1	Sequence Typing	TCGGACTTCACTAGCAGCAAATCA
URA3-FW1	Sequence Typing	AGCGAATTGTTGAAGTTGGTTGA
URA1-RV1	Sequence Typing	AATTCGGTTGTAAGATGATGTTGC
References
1. Dodgson AR, Pujol C, Denning DW, Soll DR, Fox AJ. Multilocus sequence typing of Candida glabrata reveals geographically enriched clades. J Clin Microbiol. 2003;41(12):5709-17.
